# Supplementary material for: Fungal Fight Club: phylogeny and growth rate predict competitive outcomes among ectomycorrhizal fungi
Source: FEMS Microbiol Ecol. 2023 Sep 11;99(10):fiad108. doi: 10.1093/femsec/fiad108 (PMC10516346; doi:10.1093/femsec/fiad108)
Supplement: fiad108_Supplemental_Files [file fiad108_supplemental_files.zip]

Archive with 2 entries (2 files):
- Colony_Size_Supp_data.docx
- Supp_data Supplemental_Material.docx
